# Supplementary material for: Novel Cinnamaldehyde Hydrazones: Design, In Silico Evaluation, Synthesis, and Cytotoxic Activity
Source: Molecules. 2026 May 17;31(10):1701. doi: 10.3390/molecules31101701 (PMC13209825; doi:10.3390/molecules31101701)
Supplement: Supplementary file 1 [file molecules-31-01701-s001.zip]

Archive with 1 entries (1 files):
- molecules-4293835-supplementary.pdf
